# Supplementary material for: Biomass-Derived-Carbon-Supported Spinel Cobalt Molybdate as High-Efficiency Electrocatalyst for Oxygen Evolution Reaction
Source: Molecules. 2024 Oct 19;29(20):4953. doi: 10.3390/molecules29204953 (PMC11510036; doi:10.3390/molecules29204953)
Supplement: Supplementary file 1 [file molecules-29-04953-s001.zip]

Archive with 1 entries (1 files):
- molecules-3206143-supplementary.pdf
